# Supplementary material for: Activity of Mono-, Bi-, and Trimetallic Catalysts Pt-Ni-Cr/C in the Bicyclohexyl Dehydrogenation Reaction
Source: Molecules. 2022 Dec 1;27(23):8416. doi: 10.3390/molecules27238416 (PMC9737465; doi:10.3390/molecules27238416)
Supplement: Supplementary file 1 [file molecules-27-08416-s001.zip]

Archive with 1 entries (1 files):
- molecules-1991950-supplementary.pdf
